# Supplementary material for: The Ameliorative Effect and Mechanisms of Ruditapes philippinarum Bioactive Peptides on Obesity and Hyperlipidemia Induced by a High-Fat Diet in Mice
Source: Nutrients. 2022 Nov 28;14(23):5066. doi: 10.3390/nu14235066 (PMC9737393; doi:10.3390/nu14235066)
Supplement: Supplementary file 1 [file nutrients-14-05066-s001.zip]

Archive with 1 entries (1 files):
- nutrients-1997258-supplementary.pdf
